# Supplementary material for: Rare Diseases in the Educational Field: Knowledge and Perceptions of Spanish Teachers
Source: Int J Environ Res Public Health. 2022 May 16;19(10):6057. doi: 10.3390/ijerph19106057 (PMC9140519; doi:10.3390/ijerph19106057)
Supplement: Supplementary file 1 [file ijerph-19-06057-s001.zip]

Archive with 1 entries (1 files):
- ijerph-1670667-supplementary.pdf
